# Supplementary material for: Trends and correlates of cystic echinococcosis in Chile: 2001–2012
Source: PLoS Negl Trop Dis. 2017 Sep 15;11(9):e0005911. doi: 10.1371/journal.pntd.0005911 (PMC5624646; doi:10.1371/journal.pntd.0005911)
Supplement: S1 Table — A smaller Akaike Information Criteria (AIC) indicates a better fit. (XLSX) [file pntd.0005911.s002.xlsx]

## Sheet: Sheet1
Variables included in the model	AIC	AICc	Difference between AICc of this model and AICc of the model with intercept only	Group of variables kept to include in a model with additional terms
goat density, equid density, temperature, precipitation, temperature difference	273.91	283.34	-42.21	YES
goat density,temperature,precipitation	274.27	283.7	-41.85	YES
goat density , temperature , precipitation , temperature difference	274.32	283.75	-41.8	YES
goat density , equid density , temperature , temperature difference	274.43	283.86	-41.69	YES
goat density , equid density , temperature , precipitation	275.02	284.45	-41.1	YES
goat density, equid density, swine density, temperature, precipitation, temperature difference	275.33	284.76	-40.79	YES
goat density, equid density, swine density ,temperature, precipitation	275.65	285.08	-40.47	YES
goat density ,equid density, camelid density, temperature, precipitation, temperature difference	275.73	285.16	-40.39	YES
sheep density, goat density, equid density, camelid density, precipitation, temperature difference	275.9	285.33	-40.22	YES
sheep density, goat density ,equid density, temperature, precipitation, temperature difference	275.9	285.33	-40.22	YES
sheep density , goat density , temperature , precipitation	275.99	285.42	-40.13	YES
goat density, camelid density, temperature, precipitation, temperature difference	276.08	285.51	-40.04	YES
goat density , camelid density , temperature , precipitation	276.13	285.56	-39.99	YES
goat density, swine density ,temperature, precipitation, temperature difference	276.16	285.59	-39.96	YES
sheep density, goat density, temperature, precipitation, temperature difference	276.17	285.6	-39.95	YES
goat density , swine density , temperature , precipitation	276.25	285.68	-39.87	YES
goat density, equid density, camelid density, temperature, temperature difference	276.27	285.7	-39.85	YES
goat density,equid density,temperature	276.33	285.76	-39.79	YES
goat density, equid density, swine density, temperature, temperature difference	276.39	285.82	-39.73	YES
sheep density, goat density, equid density, temperature, temperature difference	276.43	285.86	-39.69	YES
goat density , temperature	276.47	285.9	-39.65	YES
sheep density, goat density, equid density, temperature, precipitation	276.88	286.31	-39.24	YES
goat density, equid density, camelid density, temperature, precipitation	276.92	286.35	-39.2	YES
goat density , equid density , swine density , camelid density , temperature , precipitation , temperature difference	277.13	286.56	-38.99	YES
goat density,temperature,temperature difference	277.33	286.76	-38.79	YES
sheep density , goat density , equid density , swine density , temperature , precipitation , temperature difference	277.33	286.76	-38.79	YES
goat density, equid density, swine density, camelid density, temperature, precipitation	277.51	286.94	-38.61	YES
sheep density, goat density, equid density, swine density, temperature, precipitation	277.58	287.01	-38.54	YES
sheep density , goat density , equid density , camelid density , temperature , precipitation , temperature difference	277.71	287.14	-38.41	YES
sheep density , goat density, camelid density, temperature ,precipitation	277.83	287.26	-38.29	YES
sheep density, goat density, camelid density, temperature, precipitation, temperature difference	277.92	287.35	-38.2	YES
goat density, swine density, camelid density, temperature, precipitation, temperature difference	277.94	287.37	-38.18	YES
sheep density, goat density, swine density, temperature, precipitation	277.97	287.4	-38.15	YES
goat density,swine density, temperature	278.01	287.44	-38.11	YES
sheep density, goat density, swine density ,temperature, precipitation, temperature difference	278.03	287.46	-38.09	YES
goat density, swine density, camelid density, temperature, precipitation	278.11	287.54	-38.01	YES
goat density , swine density , temperature , temperature difference	278.16	287.59	-37.96	YES
sheep density , goat density , equid density , temperature	278.21	287.64	-37.91	YES
goat density, equid density, swine density, camelid density, temperature, temperature difference	278.22	287.65	-37.9	YES
goat density , equid density , swine density , temperature	278.23	287.66	-37.89	YES
goat density , camelid density ,temperature	278.25	287.68	-37.87	YES
goat density , equid density , camelid density , temperature	278.25	287.68	-37.87	YES
sheep density, goat density ,equid density, camelid density, temperature, temperature difference	278.26	287.69	-37.86	YES
sheep density,goat density,temperature	278.27	287.7	-37.85	YES
sheep density, goat density, equid density, swine density, temperature, temperature difference	278.38	287.81	-37.74	YES
sheep density, goat density, equid density, camelid density, temperature, precipitation	278.76	288.19	-37.36	YES
goat density , camelid density , temperature , temperature difference	278.99	288.42	-37.13	YES
sheep density , goat density , equid density , swine density , camelid density , temperature , precipitation , temperature difference	279.12	288.55	-37	YES
goat density , equid density , precipitation , temperature difference	279.14	288.57	-36.98	YES
sheep density , goat density , temperature , temperature difference	279.24	288.67	-36.88	YES
sheep density , goat density , equid density , swine density , camelid density , temperature , precipitation	279.43	288.86	-36.69	YES
goat density, equid density, swine density, precipitation, temperature difference	279.47	288.9	-36.65	YES
sheep density, goat density ,swine density, camelid density, temperature, precipitation	279.8	289.23	-36.32	YES
sheep density , goat density , swine density , camelid density , temperature , precipitation , temperature difference	279.8	289.23	-36.32	YES
sheep density , goat density , swine density , temperature	279.81	289.24	-36.31	YES
goat density , swine density , camelid density , temperature	279.84	289.27	-36.28	YES
goat density, swine density, camelid density, temperature, temperature difference	279.88	289.31	-36.24	YES
sheep density , goat density , camelid density , temperature	280.01	289.44	-36.11	YES
sheep density, goat density, equid density , camelid density, temperature	280.11	289.54	-36.01	YES
sheep density, goat density, swine density, temperature, temperature difference	280.11	289.54	-36.01	YES
sheep density, goat density, equid density, swine density, temperature	280.12	289.55	-36	YES
goat density, equid density, swine density, camelid density, temperature	280.15	289.58	-35.97	YES
sheep density, goat density, equid density, precipitation, temperature difference	280.17	289.6	-35.95	YES
sheep density , goat density , equid density , swine density , camelid density , temperature , temperature difference	280.22	289.65	-35.9	YES
sheep density, goat density, equid density, swine density, precipitation, temperature difference	280.59	290.02	-35.53	YES
goat density , equid density , swine density , precipitation	280.79	290.22	-35.33	YES
sheep density, goat density, camelid density, temperature, temperature difference	280.88	290.31	-35.24	YES
temperature , precipitation	280.95	290.38	-35.17	YES
goat density, equid density, camelid density, precipitation, temperature difference	281.11	290.54	-35.01	YES
temperature,precipitation,temperature difference	281.27	290.7	-34.85	YES
goat density, equid density, swine density, camelid density, precipitation, temperature difference	281.42	290.85	-34.7	YES
cattle density , temperature , precipitation , temperature difference	281.6	291.03	-34.52	YES
sheep density, goat density, swine density, camelid density, temperature	281.61	291.04	-34.51	YES
goat density ,equid density,temperature difference	281.65	291.08	-34.47	YES
sheep density , goat density , equid density , temperature difference	281.65	291.08	-34.47	YES
cattle density,temperature,precipitation	281.79	291.22	-34.33	YES
sheep density, goat density ,swine density, camelid density ,temperature, temperature difference	281.81	291.24	-34.31	YES
sheep density, goat density, equid density, swine density, camelid density, temperature	282.02	291.45	-34.1	YES
deer density,temperature,precipitation	282.07	291.5	-34.05	YES
sheep density,temperature,precipitation	282.14	291.57	-33.98	YES
sheep density, goat density, equid density, swine density, precipitation	282.24	291.67	-33.88	YES
goat density,equid density,precipitation	282.33	291.76	-33.79	YES
swine density , temperature , precipitation , temperature difference	282.44	291.87	-33.68	YES
sheep density , goat density , equid density , swine density , camelid density , precipitation , temperature difference	282.54	291.97	-33.58	YES
deer density , temperature , precipitation , temperature difference	282.61	292.04	-33.51	YES
sheep density , temperature , precipitation , temperature difference	282.63	292.06	-33.49	YES
goat density, equid density, swine density, camelid density, precipitation	282.79	292.22	-33.33	YES
swine density,temperature,precipitation	282.83	292.26	-33.29	YES
camelid density,temperature,precipitation	282.88	292.31	-33.24	YES
equid density,temperature,precipitation	282.91	292.34	-33.21	YES
boar density,temperature,precipitation	282.95	292.38	-33.17	YES
boar density , temperature , precipitation , temperature difference	283.23	292.66	-32.89	YES
camelid density , temperature , precipitation , temperature difference	283.24	292.67	-32.88	YES
cattle density , equid density , temperature , precipitation	283.26	292.69	-32.86	YES
equid density , temperature , precipitation , temperature difference	283.26	292.69	-32.86	YES
sheep density , deer density , temperature , precipitation	283.28	292.71	-32.84	YES
cattle density, swine density, temperature, precipitation, temperature difference	283.32	292.75	-32.8	YES
cattle density , temperature	283.35	292.78	-32.77	YES
cattle density ,equid density, temperature, precipitation, temperature difference	283.4	292.83	-32.72	YES
sheep density, cattle density, temperature, precipitation, temperature difference	283.41	292.84	-32.71	YES
sheep density , cattle density , temperature , precipitation	283.45	292.88	-32.67	YES
cattle density, camelid density ,temperature, precipitation ,temperature difference	283.59	293.02	-32.53	YES
goat density , equid density , camelid density , temperature difference	283.62	293.05	-32.5	YES
sheep density, goat density, equid density, camelid density, temperature difference	283.63	293.06	-32.49	YES
goat density , equid density , swine density , temperature difference	283.64	293.07	-32.48	YES
sheep density, goat density, equid density, swine density, temperature difference	283.65	293.08	-32.47	YES
annual average temperature (“temperature”) only	283.66	293.09	-32.46	YES
cattle density , camelid density , temperature , precipitation	283.73	293.16	-32.39	YES
cattle density , swine density , temperature , precipitation	283.79	293.22	-32.33	YES
swine density, deer density, temperature, precipitation, temperature difference	283.81	293.24	-32.31	YES
sheep density , goat density , equid density , precipitation	283.82	293.25	-32.3	YES
sheep density, swine density, temperature, precipitation, temperature difference	283.92	293.35	-32.2	YES
swine density , deer density , temperature , precipitation	283.93	293.36	-32.19	YES
sheep density, deer density ,temperature, precipitation, temperature difference	283.98	293.41	-32.14	YES
deer density , temperature	283.99	293.42	-32.13	YES
equid density , deer density , temperature , precipitation	283.99	293.42	-32.13	YES
camelid density , deer density , temperature , precipitation	284.02	293.45	-32.1	YES
sheep density , swine density , temperature , precipitation	284.04	293.47	-32.08	YES
sheep density , equid density , temperature , precipitation	284.07	293.5	-32.05	YES
sheep density , camelid density , temperature , precipitation	284.11	293.54	-32.01	YES
sheep density , boar density , temperature , precipitation	284.12	293.55	-32	YES
sheep density, goat density, equid density, swine density, camelid density, precipitation	284.23	293.66	-31.89	YES
equid density, swine density, temperature, precipitation, temperature difference	284.3	293.73	-31.82	YES
swine density , temperature	284.32	293.75	-31.8	YES
goat density , equid density , camelid density , precipitation	284.33	293.76	-31.79	YES
swine density, boar density, temperature, precipitation, temperature difference	284.4	293.83	-31.72	YES
swine density, camelid density, temperature, precipitation, temperature difference	284.41	293.84	-31.71	YES
swine density,deer density,temperature	284.54	293.97	-31.58	YES
camelid density, deer density, temperature, precipitation, temperature difference	284.59	294.02	-31.53	YES
equid density, deer density, temperature, precipitation, temperature difference	284.61	294.04	-31.51	YES
equid density , swine density , temperature , precipitation	284.63	294.06	-31.49	YES
sheep density, equid density, temperature, precipitation, temperature difference	284.63	294.06	-31.49	YES
sheep density, camelid density, temperature, precipitation, temperature difference	284.63	294.06	-31.49	YES
sheep density ,boar density, temperature, precipitation, temperature difference	284.63	294.06	-31.49	YES
cattle density,swine density,temperature	284.74	294.17	-31.38	YES
swine density , camelid density , temperature , precipitation	284.75	294.18	-31.37	YES
cattle density, equid density, swine density, temperature, precipitation, temperature difference	284.78	294.21	-31.34	YES
swine density , boar density , temperature , precipitation	284.79	294.22	-31.33	YES
equid density , camelid density , temperature , precipitation	284.86	294.29	-31.26	YES
camelid density , boar density , temperature , precipitation	284.88	294.31	-31.24	YES
equid density , boar density , temperature , precipitation	284.91	294.34	-31.21	YES
sheep density, cattle density, equid density ,temperature, precipitation	284.96	294.39	-31.16	YES
equid density , temperature	285	294.43	-31.12	YES
cattle density,temperature,temperature difference	285	294.43	-31.12	YES
sheep density ,cattle density, swine density, temperature, precipitation, temperature difference	285.13	294.56	-30.99	YES
cattle density, equid density, swine density, temperature, precipitation	285.15	294.58	-30.97	YES
sheep density, equid density, deer density, temperature, precipitation	285.16	294.59	-30.96	YES
sheep density, swine density, deer density, temperature, precipitation	285.17	294.6	-30.95	YES
camelid density, boar density, temperature, precipitation, temperature difference	285.2	294.63	-30.92	YES
sheep density, cattle density, equid density, temperature, precipitation, temperature difference	285.22	294.65	-30.9	YES
equid density, camelid density, temperature, precipitation, temperature difference	285.23	294.66	-30.89	YES
equid density, boar density, temperature, precipitation, temperature difference	285.23	294.66	-30.89	YES
cattle density, equid density ,camelid density, temperature, precipitation	285.25	294.68	-30.87	YES
sheep density, camelid density, deer density, temperature, precipitation	285.26	294.69	-30.86	YES
cattle density,equid density,temperature	285.27	294.7	-30.85	YES
sheep density,cattle density,temperature	285.28	294.71	-30.84	YES
sheep density, swine density, deer density, temperature, precipitation, temperature difference	285.29	294.72	-30.83	YES
sheep density , temperature	285.3	294.73	-30.82	YES
cattle density, swine density, camelid density, temperature, precipitation, temperature difference	285.3	294.73	-30.82	YES
cattle density,camelid density,temperature	285.35	294.78	-30.77	YES
equid density,deer density,temperature	285.4	294.83	-30.72	YES
cattle density, equid density, camelid density, temperature, precipitation, temperature difference	285.4	294.83	-30.72	YES
sheep density, cattle density, camelid density, temperature, precipitation	285.41	294.84	-30.71	YES
sheep density, cattle density, camelid density, temperature, precipitation, temperature difference	285.41	294.84	-30.71	YES
sheep density, cattle density ,swine density, temperature, precipitation	285.45	294.88	-30.67	YES
equid density, swine density, deer density, temperature, precipitation, temperature difference	285.57	295	-30.55	YES
sheep density,deer density,temperature	285.6	295.03	-30.52	YES
goat density, equid density, swine density, camelid density, temperature difference	285.61	295.04	-30.51	YES
equid density, swine density, deer density, temperature, precipitation	285.62	295.05	-30.5	YES
sheep density, goat density, equid density, swine density, camelid density, temperature difference	285.63	295.06	-30.49	YES
boar density , temperature	285.65	295.08	-30.47	YES
camelid density , temperature	285.66	295.09	-30.46	YES
temperature , temperature difference	285.66	295.09	-30.46	YES
cattle density, swine density, camelid density, temperature, precipitation	285.73	295.16	-30.39	YES
sheep density, equid density, swine density, temperature, precipitation, temperature difference	285.74	295.17	-30.38	YES
sheep density, equid density, swine density, temperature, precipitation	285.78	295.21	-30.34	YES
swine density, camelid density, deer density ,temperature, precipitation, temperature difference	285.78	295.21	-30.34	YES
sheep density, goat density, equid density, camelid density, precipitation	285.81	295.24	-30.31	YES
sheep density, swine density, boar density, temperature, precipitation, temperature difference	285.84	295.27	-30.28	YES
swine density, camelid density, deer density ,temperature, precipitation	285.87	295.3	-30.25	YES
sheep density, swine density, camelid density, temperature, precipitation, temperature difference	285.91	295.34	-30.21	YES
sheep density, swine density, boar density ,temperature, precipitation	285.94	295.37	-30.18	YES
equid density, camelid density, deer density, temperature ,precipitation	285.96	295.39	-30.16	YES
sheep density,swine density,temperature	285.97	295.4	-30.15	YES
sheep density, equid density, deer density, temperature, precipitation, temperature difference	285.97	295.4	-30.15	YES
sheep density, camelid density, deer density, temperature, precipitation, temperature difference	285.97	295.4	-30.15	YES
cattle density , swine density , temperature , temperature difference	285.98	295.41	-30.14	YES
camelid density,deer density,temperature	285.99	295.42	-30.13	YES
deer density,temperature,temperature difference	285.99	295.42	-30.13	YES
sheep density, swine density, camelid density, temperature, precipitation	286.01	295.44	-30.11	YES
sheep density, equid density, camelid density, temperature, precipitation	286.05	295.48	-30.07	YES
sheep density, equid density, boar density, temperature, precipitation	286.06	295.49	-30.06	YES
sheep density, camelid density, boar density, temperature, precipitation	286.09	295.52	-30.03	YES
swine density,temperature,temperature difference	286.14	295.57	-29.98	YES
sheep density , swine density , deer density , temperature	286.16	295.59	-29.96	YES
swine density,boar density,temperature	286.25	295.68	-29.87	YES
equid density,swine density,temperature	286.28	295.71	-29.84	YES
equid density, swine density, camelid density, temperature, precipitation, temperature difference	286.28	295.71	-29.84	YES
equid density, swine density, boar density, temperature, precipitation, temperature difference	286.28	295.71	-29.84	YES
swine density,camelid density,temperature	286.3	295.73	-29.82	YES
swine density, camelid density, boar density, temperature, precipitation, temperature difference	286.37	295.8	-29.75	YES
swine density , deer density , temperature , temperature difference	286.38	295.81	-29.74	YES
equid density , swine density , deer density , temperature	286.53	295.96	-29.59	YES
swine density , camelid density , deer density , temperature	286.54	295.97	-29.58	YES
equid density, swine density, camelid density, temperature ,precipitation	286.58	296.01	-29.54	YES
equid density, camelid density, deer density ,temperature, precipitation, temperature difference	286.59	296.02	-29.53	YES
sheep density , cattle density , equid density , swine density , temperature , precipitation , temperature difference	286.6	296.03	-29.52	YES
equid density, swine density ,boar density, temperature, precipitation	286.61	296.04	-29.51	YES
sheep density, camelid density, boar density, temperature, precipitation, temperature difference	286.62	296.05	-29.5	YES
sheep density, equid density, camelid density, temperature, precipitation, temperature difference	286.63	296.06	-29.49	YES
sheep density, equid density, boar density, temperature, precipitation, temperature difference	286.63	296.06	-29.49	YES
sheep density , cattle density , swine density , temperature	286.65	296.08	-29.47	YES
sheep density,equid density,temperature	286.69	296.12	-29.43	YES
cattle density , equid density , swine density , temperature	286.71	296.14	-29.41	YES
swine density, camelid density, boar density, temperature, precipitation	286.71	296.14	-29.41	YES
cattle density , swine density , camelid density , temperature	286.74	296.17	-29.38	YES
sheep density, equid density, swine density, deer density, temperature, precipitation	286.78	296.21	-29.34	YES
cattle density , equid density , swine density , camelid density , temperature , precipitation , temperature difference	286.78	296.21	-29.34	YES
cattle density , equid density , temperature , temperature difference	286.79	296.22	-29.33	YES
sheep density, cattle density, equid density, swine density, temperature, precipitation	286.83	296.26	-29.29	YES
equid density, camelid density, boar density, temperature, precipitation	286.85	296.28	-29.27	YES
equid density,temperature,temperature difference	286.93	296.36	-29.19	YES
equid density,camelid density,temperature	286.96	296.39	-29.16	YES
sheep density , cattle density , temperature , temperature difference	286.96	296.39	-29.16	YES
sheep density, cattle density, equid density, camelid density, temperature, precipitation	286.96	296.39	-29.16	YES
equid density,boar density,temperature	286.97	296.4	-29.15	YES
cattle density , camelid density , temperature , temperature difference	287	296.43	-29.12	YES
sheep density , equid density , swine density , deer density , temperature , precipitation , temperature difference	287	296.43	-29.12	YES
sheep density , equid density , deer density , temperature	287.06	296.49	-29.06	YES
sheep density , cattle density , swine density , camelid density , temperature , precipitation , temperature difference	287.12	296.55	-29	YES
cattle density, equid density, swine density, camelid density, temperature, precipitation	287.14	296.57	-28.98	YES
sheep density, equid density, camelid density, deer density, temperature, precipitation	287.15	296.58	-28.97	YES
sheep density, swine density, camelid density, deer density, temperature, precipitation	287.15	296.58	-28.97	YES
sheep density , cattle density , equid density , temperature	287.19	296.62	-28.93	YES
equid density, camelid density, boar density ,temperature, precipitation ,temperature difference	287.2	296.63	-28.92	YES
sheep density , cattle density , equid density , camelid density , temperature , precipitation , temperature difference	287.22	296.65	-28.9	YES
cattle density , equid density , camelid density , temperature	287.27	296.7	-28.85	YES
sheep density , cattle density , camelid density , temperature	287.28	296.71	-28.84	YES
sheep density , swine density , camelid density , deer density , temperature , precipitation , temperature difference	287.28	296.71	-28.84	YES
sheep density,camelid density,temperature	287.3	296.73	-28.82	YES
sheep density,boar density,temperature	287.3	296.73	-28.82	YES
sheep density,temperature,temperature difference	287.3	296.73	-28.82	YES
equid density , deer density , temperature , temperature difference	287.35	296.78	-28.77	YES
equid density , camelid density , deer density , temperature	287.38	296.81	-28.74	YES
sheep density, cattle density, swine density, camelid density, temperature, precipitation	287.41	296.84	-28.71	YES
equid density , swine density , camelid density , deer density , temperature , precipitation , temperature difference	287.56	296.99	-28.56	YES
sheep density , deer density , temperature , temperature difference	287.59	297.02	-28.53	YES
sheep density , camelid density , deer density , temperature	287.6	297.03	-28.52	YES
equid density, swine density, camelid density, deer density, temperature, precipitation	287.6	297.03	-28.52	YES
camelid density,boar density,temperature	287.65	297.08	-28.47	YES
boar density,temperature,temperature difference	287.65	297.08	-28.47	YES
camelid density,temperature,temperature difference	287.66	297.09	-28.46	YES
sheep density , equid density , swine density , boar density , temperature , precipitation , temperature difference	287.69	297.12	-28.43	YES
sheep density, equid density, swine density, boar density, temperature, precipitation	287.72	297.15	-28.4	YES
sheep density , equid density , swine density , camelid density , temperature , precipitation , temperature difference	287.74	297.17	-28.38	YES
sheep density, equid density, swine density, camelid density, temperature, precipitation	287.77	297.2	-28.35	YES
sheep density , swine density , camelid density , boar density , temperature , precipitation , temperature difference	287.84	297.27	-28.28	YES
sheep density , swine density , temperature , temperature difference	287.85	297.28	-28.27	YES
sheep density , swine density , boar density , temperature	287.87	297.3	-28.25	YES
sheep density, swine density, camelid density, boar density, temperature, precipitation	287.91	297.34	-28.21	YES
sheep density , equid density , swine density , temperature	287.95	297.38	-28.17	YES
sheep density ,cattle density, swine density, temperature, temperature difference	287.95	297.38	-28.17	YES
sheep density , swine density , camelid density , temperature	287.97	297.4	-28.15	YES
sheep density , equid density , camelid density , deer density , temperature , precipitation , temperature difference	287.97	297.4	-28.15	YES
cattle density, equid density ,swine density, temperature, temperature difference	287.98	297.41	-28.14	YES
cattle density, swine density, camelid density, temperature, temperature difference	287.98	297.41	-28.14	YES
camelid density , deer density , temperature , temperature difference	287.99	297.42	-28.13	YES
sheep density, swine density, deer density ,temperature, temperature difference	288.05	297.48	-28.07	YES
sheep density, equid density, camelid density, boar density, temperature, precipitation	288.05	297.48	-28.07	YES
equid density , swine density , temperature , temperature difference	288.07	297.5	-28.05	YES
swine density , boar density , temperature , temperature difference	288.12	297.55	-28	YES
swine density , camelid density , temperature , temperature difference	288.13	297.56	-27.99	YES
sheep density, equid density ,swine density ,deer density, temperature	288.16	297.59	-27.96	YES
sheep density, swine density, camelid density, deer density, temperature	288.16	297.59	-27.96	YES
equid density , swine density , boar density , temperature	288.19	297.62	-27.93	YES
swine density , camelid density , boar density , temperature	288.23	297.66	-27.89	YES
equid density , swine density , camelid density , temperature	288.26	297.69	-27.86	YES
equid density , swine density , camelid density , boar density , temperature , precipitation , temperature difference	288.26	297.69	-27.86	YES
equid density, swine density, deer density, temperature, temperature difference	288.35	297.78	-27.77	YES
swine density, camelid density, deer density, temperature, temperature difference	288.38	297.81	-27.74	YES
equid density, swine density, camelid density, deer density, temperature	288.53	297.96	-27.59	YES
equid density, swine density, camelid density, boar density ,temperature, precipitation	288.56	297.99	-27.56	YES
sheep density , cattle density , equid density , swine density , camelid density , temperature , precipitation , temperature difference	288.6	298.03	-27.52	YES
sheep density, cattle density, equid density, swine density, temperature	288.62	298.05	-27.5	YES
sheep density , equid density , camelid density , boar density , temperature , precipitation , temperature difference	288.62	298.05	-27.5	YES
sheep density , equid density , temperature , temperature difference	288.65	298.08	-27.47	YES
sheep density, cattle density, swine density, camelid density, temperature	288.65	298.08	-27.47	YES
sheep density , equid density , boar density , temperature	288.66	298.09	-27.46	YES
sheep density , equid density , camelid density , temperature	288.68	298.11	-27.44	YES
sheep density, cattle density ,equid density ,temperature, temperature difference	288.76	298.19	-27.36	YES
sheep density , equid density , swine density , camelid density , deer density , temperature , precipitation	288.77	298.2	-27.35	YES
cattle density, equid density, camelid density, temperature, temperature difference	288.79	298.22	-27.33	YES
sheep density , cattle density , equid density , swine density , camelid density , temperature , precipitation	288.83	298.26	-27.29	YES
goat density , precipitation	288.86	298.29	-27.26	YES
equid density , camelid density , temperature , temperature difference	288.89	298.32	-27.23	YES
equid density , boar density , temperature , temperature difference	288.92	298.35	-27.2	YES
equid density , camelid density , boar density , temperature	288.93	298.36	-27.19	YES
sheep density , cattle density ,camelid density ,temperature, temperature difference	288.96	298.39	-27.16	YES
sheep density , equid density , swine density , camelid density , deer density , temperature , precipitation , temperature difference	288.99	298.42	-27.13	YES
sheep density, equid density, deer density, temperature, temperature difference	289.04	298.47	-27.08	YES
sheep density, equid density, camelid density, deer density, temperature	289.06	298.49	-27.06	YES
sheep density, cattle density, equid density, camelid density, temperature	289.19	298.62	-26.93	YES
sheep density , boar density , temperature , temperature difference	289.29	298.72	-26.83	YES
sheep density , camelid density , boar density , temperature	289.3	298.73	-26.82	YES
sheep density , camelid density , temperature , temperature difference	289.3	298.73	-26.82	YES
equid density, camelid density, deer density, temperature, temperature difference	289.33	298.76	-26.79	YES
goat density,precipitation,temperature difference	289.39	298.82	-26.73	YES
sheep density, camelid density, deer density, temperature, temperature difference	289.58	299.01	-26.54	YES
camelid density , boar density , temperature , temperature difference	289.64	299.07	-26.48	YES
sheep density , equid density , swine density , camelid density , boar density , temperature , precipitation , temperature difference	289.69	299.12	-26.43	YES
sheep density , equid density , swine density , camelid density , boar density , temperature , precipitation	289.71	299.14	-26.41	YES
sheep density, equid density, swine density, temperature, temperature difference	289.8	299.23	-26.32	YES
sheep density ,swine density ,boar density, temperature, temperature difference	289.8	299.23	-26.32	YES
sheep density, equid density, swine density, boar density, temperature	289.83	299.26	-26.29	YES
sheep density, swine density, camelid density, temperature, temperature difference	289.85	299.28	-26.27	YES
sheep density, swine density, camelid density, boar density, temperature	289.87	299.3	-26.25	YES
sheep density, equid density, swine density, camelid density temperature	289.94	299.37	-26.18	YES
sheep density, cattle density, equid density ,swine density, temperature, temperature difference	289.95	299.38	-26.17	YES
sheep density, cattle density, swine density, camelid density, temperature, temperature difference	289.95	299.38	-26.17	YES
cattle density, equid density, swine density, camelid density, temperature, temperature difference	289.98	299.41	-26.14	YES
equid density, swine density, boar density, temperature, temperature difference	290.03	299.46	-26.09	YES
sheep density, equid density, swine density, deer density, temperature, temperature difference	290.03	299.46	-26.09	YES
equid density, swine density, camelid density, temperature, temperature difference	290.05	299.48	-26.07	YES
sheep density, swine density, camelid density, deer density, temperature, temperature difference	290.05	299.48	-26.07	YES
goat density , swine density , precipitation , temperature difference	290.11	299.54	-26.01	YES
swine density ,camelid density, boar density, temperature, temperature difference	290.11	299.54	-26.01	YES
equid density, swine density, camelid density, boar density, temperature	290.16	299.59	-25.96	YES
sheep density, equid density ,swine density, camelid density ,deer density, temperature	290.16	299.59	-25.96	YES
sheep density , goat density , precipitation , temperature difference	290.18	299.61	-25.94	YES
sheep density,goat density,precipitation	290.24	299.67	-25.88	YES
equid density, swine density, camelid density, deer density, temperature, temperature difference	290.34	299.77	-25.78	YES
sheep density , goat density , swine density , temperature difference	290.47	299.9	-25.65	YES
goat density,swine density,temperature difference	290.52	299.95	-25.6	YES
goat density,swine density,precipitation	290.6	300.03	-25.52	YES
sheep density, cattle density, equid density, swine density ,camelid density, temperature	290.62	300.05	-25.5	YES
sheep density, equid density, camelid density, boar density, temperature	290.64	300.07	-25.48	YES
sheep density, equid density, camelid density, temperature, temperature difference	290.64	300.07	-25.48	YES
sheep density, equid density, boar density, temperature, temperature difference	290.64	300.07	-25.48	YES
sheep density, cattle density, equid density, camelid density, temperature, temperature difference	290.76	300.19	-25.36	YES
sheep density, goat density, swine density, precipitation, temperature difference	290.79	300.22	-25.33	YES
goat density,camelid density,precipitation	290.85	300.28	-25.27	YES
equid density, camelid density, boar density, temperature, temperature difference	290.88	300.31	-25.24	YES
sheep density, equid density, camelid density, deer density, temperature, temperature difference	291.03	300.46	-25.09	YES
sheep density, camelid density, boar density, temperature, temperature difference	291.29	300.72	-24.83	YES
goat density , camelid density , precipitation , temperature difference	291.39	300.82	-24.73	YES
sheep density, equid density, swine density ,boar density ,temperature, temperature difference	291.74	301.17	-24.38	YES
sheep density, equid density, swine density, camelid density, temperature, temperature difference	291.79	301.22	-24.33	YES
sheep density, swine density, camelid density, boar density, temperature, temperature difference	291.8	301.23	-24.32	YES
sheep density, equid density, swine density, camelid density, boar density, temperature	291.82	301.25	-24.3	YES
sheep density , cattle density , equid density , swine density , camelid density , temperature , temperature difference	291.95	301.38	-24.17	YES
sheep density , goat density , swine density , precipitation	292.01	301.44	-24.11	YES
equid density, swine density, camelid density, boar density, temperature, temperature difference	292.01	301.44	-24.11	YES
sheep density , equid density , swine density , camelid density , deer density , temperature , temperature difference	292.03	301.46	-24.09	YES
goat density, swine density, camelid density, precipitation, temperature difference	292.1	301.53	-24.02	YES
sheep density, goat density, camelid density, precipitation, temperature difference	292.18	301.61	-23.94	YES
sheep density , goat density , camelid density , precipitation	292.23	301.66	-23.89	YES
sheep density, goat density, swine density, camelid density, temperature difference	292.47	301.9	-23.65	YES
goat density , swine density , camelid density , temperature difference	292.51	301.94	-23.61	YES
goat density , swine density , camelid density , precipitation	292.59	302.02	-23.53	YES
sheep density, equid density, camelid density, boar density, temperature, temperature difference	292.62	302.05	-23.5	YES
sheep density, goat density ,swine density ,camelid density, precipitation, temperature difference	292.79	302.22	-23.33	YES
sheep density , equid density , swine density , camelid density , boar density , temperature , temperature difference	293.73	303.16	-22.39	YES
sheep density,goat density,temperature difference	293.79	303.22	-22.33	YES
sheep density, goat density, swine density, camelid density, precipitation	294	303.43	-22.12	YES
goat density , temperature difference	294.24	303.67	-21.88	YES
cattle density,swine density,temperature difference	295.42	304.85	-20.7	YES
sheep density , goat density , camelid density , temperature difference	295.79	305.22	-20.33	YES
sheep density , cattle density , swine density , temperature difference	295.92	305.35	-20.2	YES
goat density,camelid density,temperature difference	296.23	305.66	-19.89	YES
swine density , temperature difference	296.36	305.79	-19.76	YES
cattle density,equid density,temperature difference	296.52	305.95	-19.6	YES
cattle density , equid density , swine density , temperature difference	296.71	306.14	-19.41	YES
equid density , temperature difference	296.73	306.16	-19.39	YES
equid density,camelid density,temperature difference	296.74	306.17	-19.38	YES
cattle density , swine density , camelid density , temperature difference	296.74	306.17	-19.38	YES
equid density,swine density,temperature difference	296.89	306.32	-19.23	YES
sheep density , cattle density , equid density , temperature difference	297.09	306.52	-19.03	YES
cattle density , equid density , camelid density , temperature difference	297.09	306.52	-19.03	YES
sheep density, cattle density, swine density, camelid density, temperature difference	297.26	306.69	-18.86	YES
equid density , swine density , camelid density , temperature difference	297.34	306.77	-18.78	YES
sheep density, cattle density, equid density, swine density, temperature difference	297.37	306.8	-18.75	YES
swine density,deer density,temperature difference	297.4	306.83	-18.72	YES
sheep density,swine density,temperature difference	297.41	306.84	-18.71	YES
swine density,camelid density,temperature difference	297.41	306.84	-18.71	YES
cattle density, equid density, swine density ,camelid density, temperature difference	297.64	307.07	-18.48	YES
sheep density, cattle density, equid density, camelid density, temperature difference	297.74	307.17	-18.38	YES
sheep density,equid density,temperature difference	297.83	307.26	-18.29	YES
sheep density , equid density , camelid density , temperature difference	297.86	307.29	-18.26	YES
cattle density , temperature difference	298.02	307.45	-18.1	YES
equid density , swine density , deer density , temperature difference	298.05	307.48	-18.07	YES
swine density,boar density,temperature difference	298.06	307.49	-18.06	YES
sheep density , equid density , swine density , temperature difference	298.06	307.49	-18.06	YES
equid density,deer density,temperature difference	298.07	307.5	-18.05	YES
sheep density,cattle density,temperature difference	298.13	307.56	-17.99	YES
equid density , camelid density , deer density , temperature difference	298.18	307.61	-17.94	YES
sheep density, cattle density, equid density, swine density, camelid density, temperature difference	298.36	307.79	-17.76	YES
sheep density , swine density , deer density , temperature difference	298.41	307.84	-17.71	YES
sheep density , swine density , camelid density , temperature difference	298.46	307.89	-17.66	YES
equid density,boar density,temperature difference	298.51	307.94	-17.61	YES
swine density , camelid density , deer density , temperature difference	298.52	307.95	-17.6	YES
sheep density, equid density, swine density, camelid density, temperature difference	298.53	307.96	-17.59	YES
equid density, swine density, camelid density ,deer density, temperature difference	298.62	308.05	-17.5	YES
cattle density, swine density, camelid density, precipitation, temperature difference	298.64	308.07	-17.48	YES
equid density , camelid density , boar density , temperature difference	298.65	308.08	-17.47	YES
equid density , swine density , boar density , temperature difference	298.78	308.21	-17.34	YES
equid density , camelid density , precipitation , temperature difference	298.99	308.42	-17.13	YES
sheep density , swine density , boar density , temperature difference	299.1	308.53	-17.02	YES
sheep density , equid density , deer density , temperature difference	299.14	308.57	-16.98	YES
swine density , camelid density , boar density , temperature difference	299.16	308.59	-16.96	YES
sheep density, equid density, swine density, deer density, temperature difference	299.19	308.62	-16.93	YES
sheep density, equid density, camelid density, deer density, temperature difference	299.28	308.71	-16.84	YES
equid density ,swine density, camelid density ,boar density, temperature difference	299.29	308.72	-16.83	YES
cattle density,camelid density,temperature difference	299.38	308.81	-16.74	YES
equid density,precipitation,temperature difference	299.38	308.81	-16.74	YES
sheep density , cattle density , camelid density , temperature difference	299.48	308.91	-16.64	YES
cattle density , swine density , precipitation , temperature difference	299.52	308.95	-16.6	YES
sheep density, swine density, camelid density, deer density ,temperature difference	299.55	308.98	-16.57	YES
sheep density , equid density , boar density , temperature difference	299.59	309.02	-16.53	YES
sheep density, cattle density, swine density, precipitation, temperature difference	299.7	309.13	-16.42	YES
swine density,precipitation,temperature difference	299.76	309.19	-16.36	YES
sheep density, equid density, camelid density, boar density, temperature difference	299.76	309.19	-16.36	YES
cattle density , equid density , precipitation , temperature difference	299.78	309.21	-16.34	YES
sheep density, equid density, swine density ,camelid density, deer density, temperature difference	299.78	309.21	-16.34	YES
sheep density , cattle density , precipitation , temperature difference	299.79	309.22	-16.33	YES
cattle density,precipitation,temperature difference	299.84	309.27	-16.28	YES
sheep density, equid density, swine density, boar density, temperature difference	299.93	309.36	-16.19	YES
cattle density, equid density, camelid density, precipitation, temperature difference	299.93	309.36	-16.19	YES
temperature difference only	300.08	309.51	-16.04	YES
sheep density, equid density, camelid density, precipitation, temperature difference	300.14	309.57	-15.98	YES
equid density , swine density , precipitation , temperature difference	300.15	309.58	-15.97	YES
equid density, swine density, camelid density, precipitation, temperature difference	300.17	309.6	-15.95	YES
sheep density, swine density, camelid density ,boar density, temperature difference	300.2	309.63	-15.92	YES
sheep density ,cattle density ,equid density, precipitation, temperature difference	300.27	309.7	-15.85	YES
swine density , camelid density , precipitation , temperature difference	300.37	309.8	-15.75	YES
equid density,camelid density,price	300.41	309.84	-15.71	YES
sheep density, cattle density, equid density, camelid density, precipitation, temperature difference	300.47	309.9	-15.65	YES
sheep density, equid density, swine density, camelid density, boar density, temperature difference	300.47	309.9	-15.65	YES
sheep density , cattle density, camelid density, precipitation ,temperature difference	300.52	309.95	-15.6	YES
sheep density, cattle density, swine density, camelid density, precipitation, temperature difference	300.54	309.97	-15.58	YES
sheep density , equid density , precipitation , temperature difference	300.56	309.99	-15.56	YES
cattle density , camelid density , precipitation , temperature difference	300.59	310.02	-15.53	YES
sheep density , swine density , precipitation , temperature difference	300.65	310.08	-15.47	YES
boar density , temperature difference	300.67	310.1	-15.45	YES
equid density, camelid density ,boar density, precipitation, temperature difference	300.7	310.13	-15.42	YES
cattle density, equid density, swine density, precipitation, temperature difference	300.83	310.26	-15.29	YES
sheep density , temperature difference	300.86	310.29	-15.26	YES
equid density , boar density , precipitation , temperature difference	300.91	310.34	-15.21	YES
equid density, camelid density ,deer density, precipitation, temperature difference	300.95	310.38	-15.17	YES
camelid density , temperature difference	301.1	310.53	-15.02	YES
cattle density,camelid density,precipitation	301.22	310.65	-14.9	YES
sheep density, swine density ,camelid ,density precipitation, temperature difference	301.23	310.66	-14.89	YES
sheep density, equid density, swine density, precipitation, temperature difference	301.24	310.67	-14.88	YES
sheep density, equid density, swine density ,camelid density ,precipitation, temperature difference	301.24	310.67	-14.88	YES
cattle density, equid density, swine density, camelid density, precipitation, temperature difference	301.26	310.69	-14.86	YES
sheep density, cattle density, equid density, swine density, precipitation, temperature difference	301.29	310.72	-14.83	YES
equid density , deer density , precipitation , temperature difference	301.31	310.74	-14.81	YES
deer density , temperature difference	301.36	310.79	-14.76	YES
swine density , boar density , precipitation , temperature difference	301.37	310.8	-14.75	YES
sheep density,boar density,temperature difference	301.44	310.87	-14.68	YES
cattle density , precipitation	301.45	310.88	-14.67	YES
swine density , deer density , precipitation , temperature difference	301.53	310.96	-14.59	YES
boar density,precipitation,temperature difference	301.57	311	-14.55	YES
camelid density , precipitation	301.61	311.04	-14.51	YES
cattle density , equid density , camelid density , precipitation	301.72	311.15	-14.4	YES
precipitation , temperature difference	301.73	311.16	-14.39	YES
sheep density , cattle density , equid density , swine density , camelid density , precipitation , temperature difference	301.77	311.2	-14.35	YES
sheep density, equid density, camelid density, boar density, precipitation, temperature difference	301.78	311.21	-14.34	YES
equid density , precipitation	301.85	311.28	-14.27	YES
camelid density,boar density,temperature difference	301.85	311.28	-14.27	YES
sheep density,camelid density,temperature difference	301.88	311.31	-14.24	YES
sheep density , equid density , camelid density , precipitation	301.89	311.32	-14.23	YES
sheep density , cattle density , camelid density , precipitation	301.93	311.36	-14.19	YES
camelid density,precipitation,temperature difference	301.99	311.42	-14.13	YES
sheep density, equid density, boar density, precipitation, temperature difference	302	311.43	-14.12	YES
swine density, camelid density, boar density, precipitation, temperature difference	302	311.43	-14.12	YES
equid density, swine density, boar density, precipitation, temperature difference	302.01	311.44	-14.11	YES
equid density, swine density, deer density, precipitation, temperature difference	302.04	311.47	-14.08	YES
camelid density , boar density , precipitation , temperature difference	302.06	311.49	-14.06	YES
equid density, swine density, camelid density, boar density, precipitation, temperature difference	302.07	311.5	-14.05	YES
sheep density, equid density, camelid density, deer density, precipitation, temperature difference	302.09	311.52	-14.03	YES
sheep density,deer density,temperature difference	302.1	311.53	-14.02	YES
equid density ,swine density, camelid density, deer density ,precipitation, temperature difference	302.11	311.54	-14.01	YES
swine density,camelid density,precipitation	302.14	311.57	-13.98	YES
swine density, camelid density, deer density, precipitation, temperature difference	302.19	311.62	-13.93	YES
sheep density, swine density, boar density, precipitation, temperature difference	302.2	311.63	-13.92	YES
sheep density,cattle density,precipitation	302.27	311.7	-13.85	YES
annual average precipitation (“precipitation”) only	302.29	311.72	-13.83	YES
equid density , camelid density , boar density , precipitation	302.29	311.72	-13.83	YES
equid density , camelid density , deer density , precipitation	302.31	311.74	-13.81	YES
equid density , swine density , camelid density , precipitation	302.34	311.77	-13.78	YES
sheep density, swine density, deer density, precipitation ,temperature difference	302.39	311.82	-13.73	YES
sheep density , boar density , precipitation , temperature difference	302.42	311.85	-13.7	YES
camelid density,deer density,temperature difference	302.44	311.87	-13.68	YES
sheep density, equid density, deer density, precipitation, temperature difference	302.47	311.9	-13.65	YES
camelid density,boar density,precipitation	302.52	311.95	-13.6	YES
cattle density,equid density,precipitation	302.59	312.02	-13.53	YES
sheep density , camelid density , boar density , temperature difference	302.63	312.06	-13.49	YES
cattle density , swine density , camelid density , precipitation	302.64	312.07	-13.48	YES
sheep density, cattle density, equid density, camelid density, precipitation	302.74	312.17	-13.38	YES
sheep density,precipitation,temperature difference	302.75	312.18	-13.37	YES
swine density , precipitation	302.78	312.21	-13.34	YES
sheep density, swine density, camelid density, boar density, precipitation, temperature difference	302.79	312.22	-13.33	YES
sheep density, camelid density, boar density, precipitation, temperature difference	302.86	312.29	-13.26	YES
cattle density,swine density,precipitation	302.91	312.34	-13.21	YES
sheep density , camelid density , precipitation , temperature difference	302.98	312.41	-13.14	YES
sheep density, swine density, camelid density, deer density, precipitation, temperature difference	303.03	312.46	-13.09	YES
sheep density, equid density, swine density, boar density, precipitation, temperature difference	303.04	312.47	-13.08	YES
boar density , precipitation	303.06	312.49	-13.06	YES
sheep density,camelid density,precipitation	303.07	312.5	-13.05	YES
sheep density, equid density, swine density, deer density, precipitation, temperature difference	303.09	312.52	-13.03	YES
sheep density , equid density , swine density , camelid density , boar density , precipitation , temperature difference	303.1	312.53	-13.02	YES
sheep density , equid density , swine density , camelid density , deer density , precipitation , temperature difference	303.16	312.59	-12.96	YES
sheep density , camelid density , deer density , temperature difference	303.19	312.62	-12.93	YES
camelid density,deer density,precipitation	303.43	312.86	-12.69	YES
sheep density,equid density,precipitation	303.45	312.88	-12.67	YES
deer density,precipitation,temperature difference	303.52	312.95	-12.6	YES
sheep density, cattle density, swine density, camelid density, precipitation	303.52	312.95	-12.6	YES
equid density,boar density,precipitation	303.57	313	-12.55	YES
sheep density , cattle density , equid density , precipitation	303.62	313.05	-12.5	YES
sheep density , swine density , camelid density , precipitation	303.65	313.08	-12.47	YES
equid density,deer density,precipitation	303.66	313.09	-12.46	YES
equid density,swine density,precipitation	303.67	313.1	-12.45	YES
cattle density, equid density, swine density, camelid density ,temperature	303.69	313.12	-12.43	YES
cattle density, equid density ,swine density, camelid density, precipitation	303.69	313.12	-12.43	YES
sheep density, equid density, camelid density, boar density precipitation	303.73	313.16	-12.39	YES
sheep density, equid density, camelid density, deer density, precipitation	303.77	313.2	-12.35	YES
camelid density , deer density , precipitation , temperature difference	303.83	313.26	-12.29	YES
sheep density, equid density, swine density, camelid density, precipitation	303.83	313.26	-12.29	YES
sheep density , precipitation	303.87	313.3	-12.25	YES
swine density , camelid density , boar density , precipitation	303.87	313.3	-12.25	YES
sheep density , cattle density , swine density , precipitation	303.9	313.33	-12.22	YES
sheep density , camelid density , boar density , precipitation	303.91	313.34	-12.21	YES
swine density , camelid density , deer density , precipitation	303.91	313.34	-12.21	YES
deer density , precipitation	304.01	313.44	-12.11	YES
equid density ,swine density ,camelid density, deer density ,precipitation	304.23	313.66	-11.89	YES
equid density, swine density ,camelid density, boar density ,precipitation	304.26	313.69	-11.86	YES
sheep density,swine density,precipitation	304.41	313.84	-11.71	YES
swine density,boar density,precipitation	304.45	313.88	-11.67	YES
swine density,deer density,precipitation	304.45	313.88	-11.67	YES
cattle density , equid density , swine density , precipitation	304.5	313.93	-11.62	YES
sheep density , deer density , precipitation , temperature difference	304.51	313.94	-11.61	YES
sheep density,boar density,precipitation	304.57	314	-11.55	YES
sheep density, cattle density, equid density, swine density, camelid density, precipitation	304.73	314.16	-11.39	YES
sheep density, camelid density, deer density, precipitation, temperature difference	304.81	314.24	-11.31	YES
sheep density , camelid density , deer density , precipitation	304.86	314.29	-11.26	YES
sheep density,equid density,camelid density	305.06	314.49	-11.06	YES
sheep density , equid density , boar density , precipitation	305.13	314.56	-10.99	YES
sheep density , equid density , deer density , precipitation	305.23	314.66	-10.89	YES
equid density , camelid density	305.27	314.7	-10.85	YES
sheep density , equid density , swine density , precipitation	305.29	314.72	-10.83	YES
sheep density, swine density, camelid density, boar density, precipitation	305.32	314.75	-10.8	YES
sheep density, swine density, camelid density, deer density, precipitation	305.39	314.82	-10.73	YES
sheep density , goat density , equid density , camelid density	305.41	314.84	-10.71	YES
equid density , swine density , deer density , precipitation	305.44	314.87	-10.68	YES
equid density , swine density , boar density , precipitation	305.5	314.93	-10.62	YES
sheep density,deer density,precipitation	305.56	314.99	-10.56	YES
sheep density, cattle density, equid density, swine density, precipitation	305.57	315	-10.55	YES
sheep density, equid density, swine density ,camelid density, deer density, precipitation	305.7	315.13	-10.42	YES
sheep density, equid density, swine density, camelid density, boar density, precipitation	305.72	315.15	-10.4	YES
sheep density , swine density , boar density , precipitation	306.03	315.46	-10.09	YES
sheep density , swine density , deer density , precipitation	306.05	315.48	-10.07	YES
goat density,equid density,camelid density	306.35	315.78	-9.77	YES
sheep density , equid density , camelid density , boar density	306.8	316.23	-9.32	YES
sheep density , equid density , camelid density , deer density	306.84	316.27	-9.28	YES
equid density,camelid density,boar density	306.9	316.33	-9.22	YES
sheep density , equid density , swine density , camelid density	306.94	316.37	-9.18	YES
sheep density , cattle density , equid density , camelid density	307.03	316.46	-9.09	YES
sheep density, equid density, swine density, deer density, precipitation	307.03	316.46	-9.09	YES
equid density,camelid density,deer density	307.08	316.51	-9.04	YES
sheep density, equid density, swine density, boar density, precipitation	307.08	316.51	-9.04	YES
equid density,swine density,camelid density	307.12	316.55	-9	YES
cattle density,equid density,camelid density	307.17	316.6	-8.95	YES
sheep density, goat density, equid density, swine density, camelid density	307.4	316.83	-8.72	YES
goat density , equid density , swine density , camelid density	308.35	317.78	-7.77	YES
sheep density, equid density, swine density, camelid density, boar density	308.66	318.09	-7.46	YES
sheep density, equid density, swine density ,camelid density, deer density	308.7	318.13	-7.42	YES
equid density , swine density , camelid density , boar density	308.74	318.17	-7.38	YES
equid density , swine density , camelid density , deer density	308.91	318.34	-7.21	YES
sheep density, cattle density, equid density, swine density, camelid density	308.92	318.35	-7.2	YES
cattle density , equid density , swine density , camelid density	309.01	318.44	-7.11	YES
sheep density,swine density,camelid density	309.16	318.59	-6.96	YES
swine density , camelid density	309.47	318.9	-6.65	YES
sheep density , equid density	310.7	320.13	-5.42	YES
sheep density , cattle density , swine density , camelid density	310.72	320.15	-5.4	YES
sheep density , swine density , camelid density , deer density	310.77	320.2	-5.35	YES
sheep density , camelid density	310.78	320.21	-5.34	YES
sheep density,goat density,equid density	310.86	320.29	-5.26	YES
swine density,camelid density,deer density	311.11	320.54	-5.01	YES
sheep density , goat density , swine density , camelid density	311.11	320.54	-5.01	YES
equid density only	311.13	320.56	-4.99	YES
sheep density , swine density , camelid density , boar density	311.14	320.57	-4.98	YES
camelid density only	311.38	320.81	-4.74	YES
cattle density,swine density,camelid density	311.42	320.85	-4.7	YES
swine density,camelid density,boar density	311.43	320.86	-4.69	YES
goat density,swine density,camelid density	311.45	320.88	-4.67	YES
sheep density,cattle density,camelid density	311.75	321.18	-4.37	YES
goat density , equid density	312.1	321.53	-4.02	YES
sheep density,equid density,deer density	312.41	321.84	-3.71	YES
sheep density,camelid density,deer density	312.48	321.91	-3.64	YES
sheep density,equid density,boar density	312.56	321.99	-3.56	YES
sheep density,equid density,swine density	312.57	322	-3.55	YES
sheep density,cattle density,equid density	312.61	322.04	-3.51	YES
sheep density,goat density,camelid density	312.64	322.07	-3.48	YES
sheep density,camelid density,boar density	312.67	322.1	-3.45	YES
sheep density , goat density , equid density , swine density	312.84	322.27	-3.28	YES
equid density , deer density	312.87	322.3	-3.25	YES
equid density , boar density	312.93	322.36	-3.19	YES
equid density , swine density	312.97	322.4	-3.15	YES
cattle density , camelid density	313.06	322.49	-3.06	YES
cattle density , equid density	313.09	322.52	-3.03	YES
camelid density , deer density	313.1	322.53	-3.02	YES
camelid density ,boar density	313.3	322.73	-2.82	YES
goat density , camelid density	313.38	322.81	-2.74	YES
sheep density , swine density	314.07	323.5	-2.05	YES
goat density,equid density,swine density	314.1	323.53	-2.02	YES
sheep density , equid density , swine density , deer density	314.25	323.68	-1.87	YES
sheep density , equid density , swine density , boar density	314.41	323.84	-1.71	YES
sheep density , cattle density , equid density , swine density	314.49	323.92	-1.63	YES
swine density only	314.6	324.03	-1.52	YES
equid density,swine density,deer density	314.69	324.12	-1.43	YES
equid density,swine density,boar density	314.76	324.19	-1.36	YES
cattle density,equid density,swine density	314.93	324.36	-1.19	YES
sheep density only	315.32	324.75	-0.8	YES
sheep density,cattle density,swine density	315.51	324.94	-0.61	YES
sheep density,swine density,deer density	315.61	325.04	-0.51	YES
sheep density,goat density,swine density	315.93	325.36	-0.19	YES
sheep density,swine density,boar density	316.07	325.5	-0.05	YES
intercept only	316.12	325.55	0	YES
sheep density , cattle density	316.13	325.56	0.01	YES
swine density , deer density	316.16	325.59	0.04	YES
cattle density , swine density	316.5	325.93	0.38	YES
goat density , swine density	316.6	326.03	0.48	YES
swine density , boar density	316.6	326.03	0.48	YES
sheep density , deer density	316.94	326.37	0.82	YES
sheep density , goat density	317.05	326.48	0.93	YES
sheep density , boar density	317.09	326.52	0.97	YES
cattle density only	317.7	327.13	1.58	YES
deer density only	317.77	327.2	1.65	YES
boar density only	317.91	327.34	1.79	YES
goat density only	318.1	327.53	1.98	YES
cattle density , deer density	319.67	329.1	3.55	NO
boar density , deer density	319.69	329.12	3.57	NO
goat density , cattle density	319.7	329.13	3.58	NO
cattle density , boar density	319.7	329.13	3.58	NO
goat density , deer density	319.76	329.19	3.64	NO
goat density , boar density	319.9	329.33	3.78	NO
